# Supplementary material for: Transmission Cycle of Tick-Borne Infections and Co-Infections, Animal Models and Diseases
Source: Pathogens. 2022 Nov 8;11(11):1309. doi: 10.3390/pathogens11111309 (PMC9696261; doi:10.3390/pathogens11111309)
Supplement: Supplementary file 1 [file pathogens-11-01309-s001.zip]

Archive with 1 entries (1 files):
- pathogens-1991949-supplementary.pdf
